# Supplementary material for: Structural Insights into the Iodothyronine Deiodinase 2 Catalytic Core and Deiodinase Catalysis and Dimerization
Source: Biomolecules. 2024 Oct 28;14(11):1373. doi: 10.3390/biom14111373 (PMC11592359; doi:10.3390/biom14111373)
Supplement: Supplementary file 1 [file biomolecules-14-01373-s001.zip]

Archive with 1 entries (1 files):
- biomolecules-3219333-supplementary.pdf
